# Supplementary material for: In silico characterization of chromosomally integrated blaCTX-M genes among clinical Enterobacteriaceae in Africa: insights from whole-genome analysis
Source: Front Microbiol. 2025 Sep 12;16:1655907. doi: 10.3389/fmicb.2025.1655907 (PMC12463934; doi:10.3389/fmicb.2025.1655907)
Supplement: Supplementary file 1 [file Data_Sheet_1.CSV]

file	format	type	num_seqs	sum_len	min_len	avg_len	max_len	species
131.fasta	FASTA	DNA	1	52,19,097	52,19,097	52,19,097	52,19,097	E. coli
AgroPast_Hig_1.fasta	FASTA	DNA	1	48,93,968	48,93,968	48,93,968	48,93,968	E. coli
AgroPast_Hig_2.fasta	FASTA	DNA	1	51,49,194	51,49,194	51,49,194	51,49,194	E. coli
AgroPast_Hig_5.fasta	FASTA	DNA	1	48,47,994	48,47,994	48,47,994	48,47,994	E. coli
CAC124.fasta	FASTA	DNA	1	53,15,926	53,15,926	53,15,926	53,15,926	E. coli
CAE137.fasta	FASTA	DNA	1	53,34,490	53,34,490	53,34,490	53,34,490	E. coli
MIN-058.fasta	FASTA	DNA	1	49,51,394	49,51,394	49,51,394	49,51,394	E. coli
NW-MR1609.fasta	FASTA	DNA	1	47,53,159	47,53,159	47,53,159	47,53,159	E. coli
Past_Dab_2.fasta	FASTA	DNA	1	46,80,867	46,80,867	46,80,867	46,80,867	E. coli
Past_Mal_10.fasta	FASTA	DNA	1	52,96,869	52,96,869	52,96,869	52,96,869	E. coli
Past_Mal_12.fasta	FASTA	DNA	1	48,93,963	48,93,963	48,93,963	48,93,963	E. coli
Past_Mal_15.fasta	FASTA	DNA	1	49,55,746	49,55,746	49,55,746	49,55,746	E. coli
Past_Mal_6.fasta	FASTA	DNA	1	49,01,674	49,01,674	49,01,674	49,01,674	E. coli
Past_Mal_7.fasta	FASTA	DNA	1	48,33,706	48,33,706	48,33,706	48,33,706	E. coli
12spc.fasta	FASTA	DNA	1	57,72,140	57,72,140	57,72,140	57,72,140	K. pneumoniae
28spn.fasta	FASTA	DNA	1	56,94,380	56,94,380	56,94,380	56,94,380	K. pneumoniae
56spn.fasta	FASTA	DNA	1	55,85,531	55,85,531	55,85,531	55,85,531	K. pneumoniae
EFN299.fasta	FASTA	DNA	1	52,91,928	52,91,928	52,91,928	52,91,928	K. pneumoniae
FF29-001BS.fasta	FASTA	DNA	1	54,29,610	54,29,610	54,29,610	54,29,610	K. pneumoniae
FF29-002PS2.fasta	FASTA	DNA	1	54,30,849	54,30,849	54,30,849	54,30,849	K. pneumoniae
KLEB-CRE-M09-0005.fasta	FASTA	DNA	1	53,01,915	53,01,915	53,01,915	53,01,915	K. pneumoniae
KLEB-CRE-M09-0012.fasta	FASTA	DNA	1	53,03,447	53,03,447	53,03,447	53,03,447	K. pneumoniae
KLEB-CRE-TBH-0080.fasta	FASTA	DNA	1	54,27,042	54,27,042	54,27,042	54,27,042	K. pneumoniae
MAKM-3381A.fasta	FASTA	DNA	1	54,03,180	54,03,180	54,03,180	54,03,180	K. pneumoniae
MAKM-3381B.fasta	FASTA	DNA	1	53,21,788	53,21,788	53,21,788	53,21,788	K. pneumoniae
MAKM-5490.fasta	FASTA	DNA	1	54,03,180	54,03,180	54,03,180	54,03,180	K. pneumoniae
MAKM-RS081.fasta	FASTA	DNA	1	53,19,428	53,19,428	53,19,428	53,19,428	K. pneumoniae
MIN-106.fasta	FASTA	DNA	1	53,00,304	53,00,304	53,00,304	53,00,304	K. pneumoniae
S-P-C-007.01.fasta	FASTA	DNA	1	57,57,953	57,57,953	57,57,953	57,57,953	K. pneumoniae
S-P-C-013.01.fasta	FASTA	DNA	1	57,36,610	57,36,610	57,36,610	57,36,610	K. pneumoniae
S-P-C-016.01.fasta	FASTA	DNA	1	57,02,698	57,02,698	57,02,698	57,02,698	K. pneumoniae
S-P-C-024.01.fasta	FASTA	DNA	1	56,75,175	56,75,175	56,75,175	56,75,175	K. pneumoniae
S-P-C-027.01.fasta	FASTA	DNA	1	57,57,041	57,57,041	57,57,041	57,57,041	K. pneumoniae
S-P-C-028.01.fasta	FASTA	DNA	1	57,38,885	57,38,885	57,38,885	57,38,885	K. pneumoniae
S-P-C-032.01.fasta	FASTA	DNA	1	57,03,728	57,03,728	57,03,728	57,03,728	K. pneumoniae
S-P-C-037.01.fasta	FASTA	DNA	1	56,72,868	56,72,868	56,72,868	56,72,868	K. pneumoniae
S-P-N-031.01.fasta	FASTA	DNA	1	56,97,977	56,97,977	56,97,977	56,97,977	K. pneumoniae
S-P-N-036.01.fasta	FASTA	DNA	1	56,78,493	56,78,493	56,78,493	56,78,493	K. pneumoniae
S-P-N-042.01.fasta	FASTA	DNA	1	56,88,292	56,88,292	56,88,292	56,88,292	K. pneumoniae
S-P-N-043.01.fasta	FASTA	DNA	1	56,74,093	56,74,093	56,74,093	56,74,093	K. pneumoniae
S-P-N-044.01.fasta	FASTA	DNA	1	55,81,521	55,81,521	55,81,521	55,81,521	K. pneumoniae
S-P-N-054.01.fasta	FASTA	DNA	1	57,70,326	57,70,326	57,70,326	57,70,326	K. pneumoniae
ST101_960186733.fasta	FASTA	DNA	1	54,98,599	54,98,599	54,98,599	54,98,599	K. pneumoniae
98230.fasta	FASTA	DNA	1	12,74,920	12,74,920	12,74,920	12,74,920	E. cloacae
EFN743.fasta	FASTA	DNA	1	53,50,777	53,50,777	53,50,777	53,50,777	E. cloacae
NN-BR118-1.fasta	FASTA	DNA	1	46,98,753	46,98,753	46,98,753	46,98,753	E. cloacae
WS_752.fasta	FASTA	DNA	1	10,23,858	10,23,858	10,23,858	10,23,858	E. cloacae
