# Supplementary material for: In silico characterization of chromosomally integrated blaCTX-M genes among clinical Enterobacteriaceae in Africa: insights from whole-genome analysis
Source: Front Microbiol. 2025 Sep 12;16:1655907. doi: 10.3389/fmicb.2025.1655907 (PMC12463934; doi:10.3389/fmicb.2025.1655907)
Supplement: Supplementary file 2 [file Data_Sheet_2.CSV]

query.acc.ver	subject.acc.ver	perc_identity	alignment_length	mismatches	gap.opens	q..start	q..end	s..start	s..end	evalue	bit.score	description	country	source	ST
genome	OZ043910.1	99.984	12127	2	0	1	12127	3462852	3474978	0	22384	Escherichia coli isolate 30859_5#36	Norway	Human blood	131
genome	OZ040562.1	99.984	12127	2	0	1	12127	1830759	1818633	0	22384	Escherichia coli isolate 30602_2#249	Norway	Human blood	131
genome	OZ039349.1	99.984	12127	2	0	1	12127	1815486	1803360	0	22384	Escherichia coliÊisolate 30348_2#173	Norway	Human blood	131
genome	OZ039727.1	99.984	12127	2	0	1	12127	1779730	1767604	0	22384	Escherichia coliÊisolate 30602_1#175	Norway	Human blood	131
genome	OZ039156.1	99.984	12127	2	0	1	12127	1825815	1813689	0	22384	Escherichia coliÊisolate 30348_2#118	Norway	Human blood	131
genome	OZ121077.1	99.984	12127	2	0	1	12127	4337320	4325194	0	22384	Escherichia coli isolate 327_BP0021	Cambodia	Human blood	131
genome	CP169118.1	99.984	12127	2	0	1	12127	5220793	5208667	0	22384	Escherichia coli strain B0019EC05213	South Korea	Ð	131
genome	CP115324.1	99.984	12127	2	0	1	12127	992080	1004206	0	22384	Escherichia coli strain CUVET17-1136	Thailand	Dog urine	131
genome	CP107140.1	99.984	12127	2	0	1	12127	987155	999281	0	22384	Escherichia coli strain S4	Sweden	Human urine	131
genome	CP107142.1	99.984	12127	2	0	1	12127	952200	940074	0	22384	Escherichia coli strain S3	Sweden	Human urine	131
genome	CP107182.1	99.984	12127	2	0	1	12127	1838583	1826457	0	22384	Escherichia coli strain R4	Sweden	Human urine	131
genome	CP107184.1	99.984	12127	2	0	1	12127	1824537	1812411	0	22384	Escherichia coli strain R3	Sweden	Human urine	131
genome	OY019088.1	99.984	12127	2	0	1	12127	941583	953709	0	22384	Escherichia coli strain ST131	Armenia	Human urine	131
genome	CP103755.1	99.984	12127	2	0	1	12127	1824697	1812571	0	22384	Escherichia coli strain p11B	USA	Human blood	131
genome	CP088776.1	99.984	12127	2	0	1	12127	3154361	3166487	0	22384	Escherichia coli strain B16EC0725	South Korea	Human blood	131
genome	CP088703.1	99.984	12127	2	0	1	12127	3504901	3517027	0	22384	Escherichia coli strain B17EC0268	South Korea	Human blood	131
genome	CP088629.1	99.984	12127	2	0	1	12127	1889164	1877038	0	22384	Escherichia coli strain C17EC0083	South Korea	Human blood	131
genome	CP088451.1	99.984	12127	2	0	1	12127	1999150	1987024	0	22384	Escherichia coli strain F16EC0121	South Korea	Human blood	131
genome	CP088413.1	99.984	12127	2	0	1	12127	2168466	2156340	0	22384	Escherichia coli strain F16EC0342	South Korea	Human blood	131
genome	CP088393.1	99.984	12127	2	0	1	12127	3397754	3409880	0	22384	Escherichia coli strain F16EC0507	South Korea	Human blood	131
genome	CP049077.2	99.984	12127	2	0	1	12127	1824696	1812570	0	22384	Escherichia coli strain p11A	USA	Human blood	131
genome	CP174273.1	99.975	12127	3	0	1	12127	1809893	1822019	0	22378	Escherichia coli O25b:H4-ST131 strain MB1159	USA	Human blood	131
genome	CP146588.1	99.975	12128	2	1	1	12127	4336791	4348918	0	22378	Escherichia coli strain A1.S1.126	Poland	Human urine	131
genome	CP107137.1	99.975	12127	3	0	1	12127	987703	999829	0	22378	Escherichia coli strain S5	Sweden	Human urine	131
genome	CP118558.1	99.975	12127	3	0	1	12127	1519948	1532074	0	22378	Escherichia coli strain A23EC	Mexico	produce, spinach	131
genome	CP082831.1	99.975	12127	3	0	1	12127	1775627	1763501	0	22378	Escherichia coli strain SCAID WND1-2021	Kazakhstan	Human wound swab	131
genome	CP107120.1	99.975	12127	2	1	1	12127	1871130	1859005	0	22376	Escherichia coli strain S12	Sweden	Human urine	131
genome	CP088356.1	99.967	12128	2	2	1	12127	3568926	3581052	0	22373	Escherichia coli strain F17EC0098	South Korea	Human blood	131
genome	CP049085.2	99.967	12127	4	0	1	12127	1765432	1777558	0	22373	Escherichia coli strain p4A	USA	Human blood	131
genome	CP088879.1	99.983	12080	2	0	48	12127	3444411	3456490	0	22297	Escherichia coli strain F16EC0653	South Korea	Human blood	131
genome	LS992192.1	99.868	12127	2	1	1	12127	1823205	1811093	0	22293	Escherichia coli str. TO217	Ð	Ð	131	Submitted by Germany
